# Supplementary material for: Do Sleep-Related Metacognitive Strategies Shape My Sleep? The Relationships between Strategies for Controlling Sleep-Related Intrusive Thoughts and Subjective and Objective Sleep Quality in Young Adulthood and Older Age
Source: Brain Sci. 2023 Feb 6;13(2):271. doi: 10.3390/brainsci13020271 (PMC9953834; doi:10.3390/brainsci13020271)
Supplement: Supplementary file 1 [file brainsci-13-00271-s001.zip]

Archive with 1 entries (1 files):
- brainsci-2151296-supplementary.pdf
